# Supplementary material for: Synthesis, Spectroscopic Properties, and Metalation of 3-Alkoxybenziporphyrins
Source: Molecules. 2024 Apr 22;29(8):1903. doi: 10.3390/molecules29081903 (PMC11054816; doi:10.3390/molecules29081903)
Supplement: Supplementary file 1 [file molecules-29-01903-s001.zip]

Archive with 1 entries (1 files):
- molecules-2965168-supplementary.pdf
